# Supplementary material for: Tug-of-war between actomyosin-driven antagonistic forces determines the positioning symmetry in cell-sized confinement
Source: Nat Commun. 2020 Jun 15;11:3063. doi: 10.1038/s41467-020-16677-9 (PMC7295813; doi:10.1038/s41467-020-16677-9)
Supplement: Supplementary file 26 — Source Data [file 41467_2020_16677_MOESM26_ESM.xlsx]

## Sheet: Figure 1h
Figure 1h
	D_droplet (um)	D_cluster (um)
	188.77	41.528
	144.479	34.2878
	118.996	28.8216
	102.09	16.0583
	111.186	26.0254
	182.115	39.5783
	144.493	31.8981
	157.442	35.4633
	193.407	47.5158
	108.57	23.6092
	112.31	26.1607
	106.627	24.792
	115.848	27.3295
	130.936	32.4647
	128.249	31.4837
	147.687	33.108
	119.228	27.9172
	114.379	27.0346
	133.059	31.8816
	135.532	33.7681
	134.63	31.8704
	118.048	27.488
	122.176	28.3185
	105.2	27.7686
	119.34	28.2824
	172.204	39.1596
	133.407	29.6106
	184.659	40.4395
	166.862	40.3306
	135.679	27.336
	145.787	31.4047
	156.085	31.752
	181.026	26.8073
	224.792	53.381
	316.081	47.2921
	268.909	66.9327
	318.169	76.5373
	278.242	73.6035
	258.435	65.0525
	253.536	53.6194
	191.714	51.7517
	221.45	53.1773
	300.345	70.2197
	237.216	58.0961
	186.819	45.6398
	220.721	53.6515
	168.552	39.7204
	182.1	47.0253
	221.779	55.8115
	70.8019	21.1688
	51.1383	13.1961
	82.5526	18.1107
	52.8247	9.01681
	89.905	22.8129
	54.1916	11.194
	56.401	9.32811
	50.2469	9.67509
	98.8028	31.562
	52.9804	11.7906
	77.2571	26.5937
	53.689	18.8138
	67.2643	22.745
	83.2359	25.0994
	94.175	27.0065
	69.7409	24.2821
	93.611	26.9697
	107.871	29.5817
	191.772	53.1395
	122.387	39.6368
	137.268	39.04
	169.442	48.8222
	128.295	40.764
	168.372	30.8342
	110.962	34.5614
	154.145	46.3525
	145.441	42.2981
	137.071	38.736
	112.33	32.4987
	169.266	48.8566
	110.656	29.1557
	122.989	40.6511
	190.276	37.036
	130.374	38.3523
	193.303	55.1548
	121.43	36.5569
	156.904	47.3246
	167.601	46.3287
	144.058	45.0816
	140.579	40.2915
	133.462	33.3533
	124.572	39.5273
	124.186	38.7751
	194.54	59.8767
	136.653	40.9931
	178.508	51.8729
	102.197	27.8623
	144.528	47.6427
	153.779	50.7117
	109.104	48.2206
	203.872	57.654
	156.38	49.4622
	149.113	47.7408
	122.392	43.7949
	138.558	45.8742
	180.867	56.8034
	111.948	33.5796
	106.562	32.5004
	154.511	48.2878
	129.584	43.0314
	116.372	40.1808
	178.425	55.6657
	142.555	40.2689
	152.065	39.3237
	29.745	6.3078
	25.2013	3.8408
	29.0892	4.58076
	27.8244	5.22207
	68.1882	18.2231
	202.312	55.8486
	237.291	58.4966
	316.728	79.1279
	277.499	62.9905
	297.57	76.1423
	214.015	26.2223
	180.585	35.5949
	282.202	69.1613
	290.48	81.2713
	260.848	67.9991
	303.713	77.9109
	195.165	57.8136
	36.7954	5.48373
	27.24	8.1962
	24.4998	3.49595
	25.6732	4.38824
	29.8352	8.033
	29.1296	6.31825
	28.0931	4.28647
	26.7649	4.89072
	73.6374	15.6423
	72.5266	15.9903
	76.728	12.4805
	67.3815	10.7078
	91.5765	14.2853
	76.048	20.1382
	79.4956	17.7375
	53.58	13.0416
	62.9671	16.8881
	74.7794	25.8974
	77.3174	13.0289
	72.4566	9.89082
	90.4432	23.4944
	90.171	36.9009
	78.9557	31.722
	58.9683	10.98
	67.8322	24.992
	61.4978	15.553
	62.2079	8.93227
	57.6313	13.6937
	71.4306	14.5095
	64.1125	12.4007
	98.2331	21.1297
	83.4773	11.6801
	77.5433	29.001
	66.8358	14.2253
	77.4743	22.2558
	81.5542	16.4033
	76.9182	13.3303
	86.1114	27.1999
	74.318	10.9259
	55.7667	13.75
	86.1581	19.0194
	71.0068	24.3002
	94.6051	27.3451
	55.3314	11.7143
	93.0593	19.161
	54.5131	8.80943

## Sheet: Figure 1i
Figure 1i
	D_droplet (um)	Velocity (um/sec)	Std (um/sec)
	247	2.6609	0.0854
	261	2.7526	0.0628
	229	1.867	0.0234
	302	3.25	0.2255
	258	2.7807	0.0845
	198	2.2157	0.2827
	330	3.3889	0.5608
	296	2.587	0.0456
	209	1.3078	0.0712
	313	3.5337	0.3079
	188	1.9228	0.2459
	231	1.5533	0.3472
	322	4.2907	0.3683
	192	1.4493	0.1761
	282	3.595	0.3394
	188	1.5422	0.2813
	283	3.7241	0.6982
	297	3.0617	0.5431
	251	3.3344	0.3599
	230	2.4611	0.271
	237	2.487	0.4415
	258	2.0181	0.3973
	269	2.765	0.5219
	322	4.0867	0.408
	321	4.8444	0.3672
	315	3.5333	0.4093
	257	3.5167	0.4969
	226	2.1667	0.3014
	209	2.8433	0.411
	199	1.6474	0.4989
	310	3.8	0.661
	280	3.2889	0.1295
	187	1.8726	0.3486
	212	2.0256	0.3992
	319	2.7278	0.3259

## Sheet: Figure 1j
Figure 1j
	D_droplet (um)	Period (sec)	Std (sec)
	247	49	3.4641
	261	52	3.4641
	229	51	6
	302	53	4.5826
	258	47	4.5826
	198	47	1.7321
	330	52	1.7321
	296	50	3.4641
	209	47	4.5826
	313	45	6
	188	42	3
	231	46	3.4641
	322	44	3.4641
	192	46	4.5826
	282	45	3
	188	43	1.7321
	283	44	1.7321
	297	45	3
	251	43	3.4641
	230	41	1.7321
	237	43	1.7321
	258	46	4.5826
	269	45	3
	322	44	4.5826
	321	44	4.5826
	315	44	4.5826
	257	46	4.5826
	226	46	3.4641
	209	43	4.5826
	199	43	1.7321
	310	48	6
	280	44	3.4641
	187	40	1.7321
	212	40	1.7321
	319	47	1.7321

## Sheet: Figure 2d,e
Figure 2d,e
	Data1		Data2		Data3		Data4		Data5
	Time (min)	DC-ratio	Time (min)	DC-ratio	Time (min)	DC-ratio	Time (min)	DC-ratio	Time (min)	DC-ratio
	0	0.276618	0	0.483705	0	0.413922	0	0.444599	0	0.54569
	0.05	0.362502	0.05	0.499275	0.05	0.406459	0.05	0.427692	0.05	0.544156
	0.1	0.314992	0.1	0.49601	0.1	0.404324	0.1	0.436767	0.1	0.538458
	0.15	0.326629	0.15	0.47617	0.15	0.400211	0.15	0.456513	0.15	0.513553
	0.2	0.39453	0.2	0.48501	0.2	0.402411	0.2	0.431893	0.2	0.507439
	0.25	0.351247	0.25	0.487065	0.25	0.388436	0.25	0.440263	0.25	0.512028
	0.3	0.354397	0.3	0.511882	0.3	0.380321	0.3	0.361196	0.3	0.506348
	0.35	0.304134	0.35	0.508426	0.35	0.36109	0.35	0.335544	0.35	0.504091
	0.4	0.356546	0.4	0.42765	0.4	0.356615	0.4	0.303718	0.4	0.50685
	0.45	0.32086	0.45	0.46757	0.45	0.35279	0.45	0.286094	0.45	0.497976
	0.5	0.256008	0.5	0.455689	0.5	0.341845	0.5	0.281823	0.5	0.493116
	0.55	0.338126	0.55	0.456723	0.55	0.337558	0.55	0.268009	0.55	0.490453
	0.6	0.325284	0.6	0.46008	0.6	0.317926	0.6	0.247274	0.6	0.489643
	0.65	0.264386	0.65	0.413784	0.65	0.300332	0.65	0.225877	0.65	0.491567
	0.7	0.322835	0.7	0.458827	0.7	0.296862	0.7	0.210611	0.7	0.482366
	0.75	0.307248	0.75	0.425575	0.75	0.289433	0.75	0.20938	0.75	0.486214
	0.8	0.32141	0.8	0.399819	0.8	0.288349	0.8	0.210457	0.8	0.483053
	0.85	0.30287	0.85	0.407822	0.85	0.289474	0.85	0.195134	0.85	0.479833
	0.9	0.288804	0.9	0.428854	0.9	0.262134	0.9	0.182521	0.9	0.470252
	0.95	0.30056	0.95	0.401191	0.95	0.2654	0.95	0.195944	0.95	0.468411
	1	0.293726	1	0.36604	1	0.276085	1	0.200855	1	0.458751
	1.05	0.240664	1.05	0.371775	1.05	0.257088	1.05	0.187694	1.05	0.4488
	1.1	0.297152	1.1	0.352857	1.1	0.253252	1.1	0.196065	1.1	0.435367
	1.15	0.300252	1.15	0.353102	1.15	0.239244	1.15	0.178795	1.15	0.442382
	1.2	0.244058	1.2	0.336318	1.2	0.252182	1.2	0.160867	1.2	0.429066
	1.25	0.28339	1.25	0.325724	1.25	0.24467	1.25	0.169253	1.25	0.423911
	1.3	0.287773	1.3	0.326961	1.3	0.239392	1.3	0.147707	1.3	0.416312
	1.35	0.245296	1.35	0.324718	1.35	0.225485	1.35	0.14465	1.35	0.406411
	1.4	0.229948	1.4	0.310157	1.4	0.233255	1.4	0.138217	1.4	0.39854
	1.45	0.265318	1.45	0.32947	1.45	0.225881	1.45	0.13801	1.45	0.40395
	1.5	0.275015	1.5	0.297788	1.5	0.230877	1.5	0.137887	1.5	0.39027
	1.55	0.227336	1.55	0.290824	1.55	0.227656	1.55	0.136294	1.55	0.365807
	1.6	0.280355	1.6	0.293473	1.6	0.228936	1.6	0.134168	1.6	0.374087
	1.65	0.25486	1.65	0.292154	1.65	0.235927	1.65	0.13144	1.65	0.363234
	1.7	0.245423	1.7	0.298075	1.7	0.226033	1.7	0.117156	1.7	0.366561
	1.75	0.220028	1.75	0.267547	1.75	0.218843	1.75	0.10869	1.75	0.35915
	1.8	0.263219	1.8	0.281885	1.8	0.214892	1.8	0.0987532	1.8	0.350603
	1.85	0.184452	1.85	0.281645	1.85	0.214025	1.85	0.105379	1.85	0.34997
	1.9	0.242954	1.9	0.265195	1.9	0.219404	1.9	0.112805	1.9	0.343029
	1.95	0.17877	1.95	0.255113	1.95	0.211465	1.95	0.122574	1.95	0.32898
	2	0.25764	2	0.25009	2	0.200755	2	0.129205	2	0.319021
	2.05	0.209566	2.05	0.242595	2.05	0.193939	2.05	0.0958724	2.05	0.319365
	2.1	0.200314	2.1	0.221086	2.1	0.1875	2.1	0.084844	2.1	0.317119
	2.15	0.19919	2.15	0.215714	2.15	0.163826	2.15	0.0748435	2.15	0.312101
	2.2	0.189829	2.2	0.2166	2.2	0.168366	2.2	0.0734178	2.2	0.312725
	2.25	0.166535	2.25	0.214029	2.25	0.157399	2.25	0.0826369	2.25	0.312356
	2.3	0.181503	2.3	0.210791	2.3	0.170319	2.3	0.0772915	2.3	0.304678
	2.35	0.152634	2.35	0.206537	2.35	0.156591	2.35	0.0821324	2.35	0.309823
	2.4	0.161491	2.4	0.193461	2.4	0.149322	2.4	0.0862319	2.4	0.304881
	2.45	0.151257	2.45	0.193996	2.45	0.139634	2.45	0.080003	2.45	0.308734
	2.5	0.185177	2.5	0.194029	2.5	0.143692	2.5	0.0841929	2.5	0.296646
	2.55	0.144881	2.55	0.186783	2.55	0.139703	2.55	0.0748723	2.55	0.289509
	2.6	0.148245	2.6	0.189005	2.6	0.142954	2.6	0.07577	2.6	0.287815
	2.65	0.096896	2.65	0.185001	2.65	0.144664	2.65	0.0797014	2.65	0.285157
	2.7	0.136103	2.7	0.183063	2.7	0.144357	2.7	0.0776499	2.7	0.288262
	2.75	0.123547	2.75	0.180411	2.75	0.13305	2.75	0.0642796	2.75	0.291641
	2.8	0.119359	2.8	0.180037	2.8	0.141656	2.8	0.0649456	2.8	0.287705
	2.85	0.125225	2.85	0.178996	2.85	0.117233	2.85	0.057598	2.85	0.281041
	2.9	0.137373	2.9	0.164976	2.9	0.129582	2.9	0.0471701	2.9	0.278435
	2.95	0.111489	2.95	0.152391	2.95	0.133624	2.95	0.0410238	2.95	0.282564
	3	0.103269	3	0.152984	3	0.118702	3	0.0711383	3	0.277974

## Sheet: Figure 2g,h
Figure 2g,h
	Data1		Data2		Data3		Data4		Data5
	Time (min)	DC-ratio	Time (min)	DC-ratio	Time (min)	DC-ratio	Time (min)	DC-ratio	Time (min)	DC-ratio
	0	0.0973669	0	0.181238	0	0.109896	0	0.0262979	0	0.100884
	0.05	0.0974172	0.05	0.196245	0.05	0.107046	0.05	0.0523496	0.05	0.161872
	0.1	0.0858885	0.1	0.211589	0.1	0.135789	0.1	0.0106539	0.1	0.272929
	0.15	0.0792345	0.15	0.229218	0.15	0.127784	0.15	0.00821951	0.15	0.335128
	0.2	0.0800592	0.2	0.243634	0.2	0.160683	0.2	0.00406558	0.2	0.384999
	0.25	0.0633315	0.25	0.255976	0.25	0.157433	0.25	0.00735183	0.25	0.411841
	0.3	0.0594335	0.3	0.266502	0.3	0.161838	0.3	0.0132555	0.3	0.4218
	0.35	0.0540067	0.35	0.275838	0.35	0.204627	0.35	0.012702	0.35	0.430124
	0.4	0.0414052	0.4	0.279492	0.4	0.208591	0.4	0.0177966	0.4	0.431628
	0.45	0.0202058	0.45	0.289001	0.45	0.21721	0.45	0.0105505	0.45	0.428041
	0.5	0.00757165	0.5	0.292716	0.5	0.199659	0.5	0.0134214	0.5	0.423394
	0.55	0.00842062	0.55	0.303566	0.55	0.208168	0.55	0.0167456	0.55	0.422352
	0.6	0.0337958	0.6	0.318511	0.6	0.240233	0.6	0.0172017	0.6	0.414472
	0.65	0.0481139	0.65	0.331465	0.65	0.276796	0.65	0.0329764	0.65	0.413488
	0.7	0.0668515	0.7	0.345432	0.7	0.258729	0.7	0.0235795	0.7	0.43397
	0.75	0.105289	0.75	0.352286	0.75	0.283727	0.75	0.0360058	0.75	0.46063
	0.8	0.128211	0.8	0.363062	0.8	0.267695	0.8	0.0461104	0.8	0.459639
	0.85	0.144694	0.85	0.367608	0.85	0.297243	0.85	0.0539585	0.85	0.429376
	0.9	0.166217	0.9	0.371666	0.9	0.305707	0.9	0.0565735	0.9	0.434072
	0.95	0.175459	0.95	0.376776	0.95	0.305353	0.95	0.0539027	0.95	0.450179
	1	0.184196	1	0.385157	1	0.299711	1	0.0511265	1	0.460241
	1.05	0.187706	1.05	0.387761	1.05	0.331172	1.05	0.0394319	1.05	0.46863
	1.1	0.187409	1.1	0.397591	1.1	0.331463	1.1	0.0327799	1.1	0.47146
	1.15	0.199359	1.15	0.404063	1.15	0.332556	1.15	0.0366396	1.15	0.472178
	1.2	0.202652	1.2	0.409198	1.2	0.349035	1.2	0.0609573	1.2	0.468538
	1.25	0.223023	1.25	0.423648	1.25	0.33866	1.25	0.145961	1.25	0.466384
	1.3	0.221438	1.3	0.434486	1.3	0.362563	1.3	0.270819	1.3	0.456377
	1.35	0.223805	1.35	0.444309	1.35	0.380485	1.35	0.368734	1.35	0.444039
	1.4	0.224826	1.4	0.45619	1.4	0.386326	1.4	0.400551	1.4	0.441169
	1.45	0.225809	1.45	0.462584	1.45	0.345801	1.45	0.449066	1.45	0.441187
	1.5	0.226132	1.5	0.465073	1.5	0.371764	1.5	0.476523	1.5	0.456414
	1.55	0.235305	1.55	0.471428	1.55	0.377481	1.55	0.490178	1.55	0.452054
	1.6	0.256008	1.6	0.47372	1.6	0.321685	1.6	0.499699	1.6	0.459306
	1.65	0.245485	1.65	0.47209	1.65	0.396099	1.65	0.503903	1.65	0.44284
	1.7	0.248348	1.7	0.469501	1.7	0.367913	1.7	0.505248	1.7	0.439265
	1.75	0.251856	1.75	0.475501	1.75	0.414696	1.75	0.50278	1.75	0.447237
	1.8	0.255262	1.8	0.480687	1.8	0.380332	1.8	0.496261	1.8	0.447231
	1.85	0.256222	1.85	0.489233	1.85	0.360164	1.85	0.485901	1.85	0.445468
	1.9	0.267053	1.9	0.491361	1.9	0.407314	1.9	0.475108	1.9	0.443758
	1.95	0.278939	1.95	0.500866	1.95	0.370473	1.95	0.475029	1.95	0.441594
	2	0.296989	2	0.509741	2	0.390393	2	0.487511	2	0.431098
	2.05	0.299982	2.05	0.520747	2.05	0.424691	2.05	0.501782	2.05	0.416988
	2.1	0.311384	2.1	0.526176	2.1	0.409052	2.1	0.514853	2.1	0.403798
	2.15	0.317192	2.15	0.536035	2.15	0.398463	2.15	0.525804	2.15	0.388423
	2.2	0.320264	2.2	0.541458	2.2	0.394832	2.2	0.508854	2.2	0.380436
	2.25	0.326862	2.25	0.545257	2.25	0.426812	2.25	0.473465	2.25	0.388206
	2.3	0.34363	2.3	0.548371	2.3	0.411598	2.3	0.490046	2.3	0.396615
	2.35	0.349914	2.35	0.555183	2.35	0.411635	2.35	0.501998	2.35	0.40526
	2.4	0.36005	2.4	0.554415	2.4	0.426502	2.4	0.512474	2.4	0.411603
	2.45	0.362245	2.45	0.551213	2.45	0.410298	2.45	0.515289	2.45	0.405922
	2.5	0.376369	2.5	0.551675	2.5	0.39144	2.5	0.516806	2.5	0.402767
	2.55	0.393194	2.55	0.555137	2.55	0.44658	2.55	0.518967	2.55	0.388259
	2.6	0.388607	2.6	0.553049	2.6	0.387618	2.6	0.516747	2.6	0.387752
	2.65	0.397342	2.65	0.55101	2.65	0.400014	2.65	0.513402	2.65	0.379746
	2.7	0.402138	2.7	0.550269	2.7	0.381756	2.7	0.509194	2.7	0.374317
	2.75	0.405949	2.75	0.554572	2.75	0.388897	2.75	0.514118	2.75	0.365659
	2.8	0.416906	2.8	0.559873	2.8	0.371134	2.8	0.525631	2.8	0.361468
	2.85	0.410668	2.85	0.564248	2.85	0.386349	2.85	0.541624	2.85	0.351228
	2.9	0.420697	2.9	0.568351	2.9	0.386486	2.9	0.549176	2.9	0.341374
	2.95	0.423663	2.95	0.573625	2.95	0.388574	2.95	0.556302	2.95	0.325629
	3	0.422496	3	0.573655	3	0.350956	3	0.560467	3	0.310992

## Sheet: Figure 2i
Figure 2i
	D_droplet (um)	DC-ratio
	188.77	0.0351054
	144.479	0.0967291
	118.996	0.105018
	102.09	0.497196
	111.186	0.0652191
	182.115	0.128969
	144.493	0.0373723
	157.442	0.0544973
	193.407	0.683894
	108.57	0.0459107
	112.31	0.125485
	106.627	0.0475107
	115.848	0.00406738
	130.936	0.0105093
	128.249	0.0722729
	147.687	0.0100018
	119.228	0.0611372
	114.379	0.73885
	133.059	0.134639
	135.532	0.0793521
	134.63	0.0722289
	118.048	0.0504807
	122.176	0.117027
	105.2	0.237223
	119.34	0.687699
	172.204	0.0405421
	133.407	0.0467708
	184.659	0.0792584
	166.862	0.0267627
	135.679	0.0717134
	145.787	0.122581
	156.085	0.0168312
	181.026	0.167778
	224.792	0.0647078
	316.081	0.109605
	268.909	0.113079
	318.169	0.107282
	278.242	0.149498
	258.435	0.0433166
	253.536	0.0442983
	191.714	0.0764612
	221.45	0.0426254
	300.345	0.032523
	237.216	0.505328
	186.819	0.0908873
	220.721	0.170303
	168.552	0.120775
	182.1	0.0289391
	221.779	0.743502
	70.8019	0.491062
	51.1383	0.652373
	82.5526	0.136959
	52.8247	0.714507
	89.905	0.190233
	54.1916	0.744582
	56.401	0.758825
	50.2469	0.724289
	98.8028	0.623476
	52.9804	0.660795
	77.2571	0.513026
	53.689	0.494505
	67.2643	0.554643
	83.2359	0.511635
	94.175	0.0591686
	69.7409	0.530282
	93.611	0.0576693
	107.871	0.737164
	191.772	0.306983
	122.387	0.0902442
	137.268	0.0575983
	169.442	0.0246879
	128.295	0.0168741
	168.372	0.675249
	110.962	0.0210106
	154.145	0.0952332
	145.441	0.0740737
	137.071	0.10312
	112.33	0.0563698
	169.266	0.0515399
	110.656	0.0458842
	122.989	0.110169
	190.276	0.234222
	130.374	0.0778197
	193.303	0.0271967
	121.43	0.0284673
	156.904	0.0214334
	167.601	0.0541947
	144.058	0.0114864
	140.579	0.07163
	133.462	0.0240944
	124.572	0.0430642
	124.186	0.0524198
	194.54	0.0134605
	136.653	0.0214475
	178.508	0.0606558
	102.197	0.219958
	144.528	0.0247932
	153.779	0.0132071
	109.104	0.443116
	203.872	0.0289316
	156.38	0.0478399
	149.113	0.0385486
	122.392	0.482966
	138.558	0.036405
	180.867	0.0285869
	111.948	0.0899452
	106.562	0.042953
	154.511	0.0310107
	129.584	0.0273399
	116.372	0.0516991
	178.425	0.0245783
	142.555	0.0490516
	152.065	0.0167278
	29.745	0.803914
	25.2013	0.894615
	29.0892	0.815161
	27.8244	0.824436
	68.1882	0.282095
	202.312	0.0121247
	237.291	0.116362
	316.728	0.0893653
	277.499	0.0161099
	297.57	0.0458745
	214.015	0.195724
	180.585	0.8168
	282.202	0.0631415
	290.48	0.020825
	260.848	0.0152941
	303.713	0.0249562
	195.165	0.0448604
	36.7954	0.75846
	27.24	0.580407
	24.4998	0.817628
	25.6732	0.742652
	29.8352	0.632775
	29.1296	0.497
	28.0931	0.727011
	26.7649	0.798882
	73.6374	0.734528
	72.5266	0.619196
	76.728	0.272118
	67.3815	0.695589
	91.5765	0.578087
	76.048	0.644959
	79.4956	0.689053
	53.58	0.652939
	62.9671	0.62863
	74.7794	0.468193
	77.3174	0.659988
	72.4566	0.781779
	90.4432	0.649015
	90.171	0.281014
	78.9557	0.437557
	58.9683	0.742285
	67.8322	0.360061
	61.4978	0.662374
	62.2079	0.665904
	57.6313	0.693235
	71.4306	0.755264
	64.1125	0.513869
	98.2331	0.108676
	83.4773	0.662821
	77.5433	0.394451
	66.8358	0.679094
	77.4743	0.448102
	81.5542	0.777969
	76.9182	0.577712
	86.1114	0.648004
	74.318	0.681298
	55.7667	0.576303
	86.1581	0.548168
	71.0068	0.442391
	94.6051	0.572755
	55.3314	0.693333
	93.0593	0.604383
	54.5131	0.535128

## Sheet: Figure 2j
Figure 2j
	D_droplet (um)	Center	Middle	Edge
	0-50	0	0.0833333	0.916667
	50-100	0.0892857	0.196429	0.714286
	100-150	0.849057	0.0943396	0.0566038
	150-200	0.84375	0.0625	0.09375
	200-250	0.777778	0	0.222222
	250-300	1	0	0
	300-350	1	0	0

## Sheet: Figure 2k
Figure 2k
	D_droplet (um)	Edge-probability
	25	0.916667
	75	0.714286
	125	0.0566038
	175	0.09375
	225	0.222222
	275	0
	325	0

## Sheet: Figure 3b (top)
Figure 3b (top)
	Control		Cithrol		Probability
	D_droplet (um)	DC-ratio	D_droplet (um)	DC-ratio	D_droplet (um)	Center	Middle	Edge
	249.211	0.0143225	157.157	0.0160596	0-50	0	0.105263	0.894737
	191.128	0.0806575	178.174	0.0166683	50-100	0.375	0.142857	0.482143
	189.021	0.0691834	250.619	0.097758	100-150	0.925926	0.0740741	0
	164.842	0.0271909	152.928	0.0194199	150-200	1	0	0
	285.96	0.0109473	208.976	0.0349716	200-250	0.941176	0.0588235	0
	180.594	0.0798136	232.051	0.0556229	250-300	1	0	0
	234.857	0.00894161	144.223	0.0434117	300-350	1	0	0
	165.208	0.0211854	183.065	0.0315317
	216.691	0.121259	289.444	0.109365
	168.343	0.0352832	144.582	0.0260725
	184.437	0.0161023	231.37	0.140643
	296.123	0.0254598	147.032	0.0067329
	252.733	0.0110789	149.816	0.0469569
	175.339	0.0401217	145.918	0.0197794
	225.761	0.0554657	214.22	0.0589088
	170.465	0.0275467	269.843	0.150659
	231.034	0.0661731	141.375	0.0221432
	287.348	0.0732848	173.982	0.0904147
	199.509	0.59075	219.122	0.022589
	186.891	0.0370785	280.374	0.084813
	177.447	0.624792	209.676	0.0335513
	186.535	0.0285793	234.139	0.0628544
	246.073	0.0883685	318.511	0.0901337
	187.608	0.230067	200.881	0.0425357
	181.325	0.138386	155.758	0.0162039
	172.176	0.0494602	163.118	0.0182067
	186.219	0.208921	228.219	0.137752
	211.067	0.0314629	312.236	0.105369
	194.246	0.0569792	177.108	0.00790479
	136.827	0.0732493	155.758	0.0284235
	112.328	0.13724	181.325	0.0244157
	93.1539	0.169534	160.644	0.0454932
	116.226	0.592684	201.98	0.0530148
	102.916	0.0136033	166.963	0.013258
	102.217	0.0368787	327.22	0.075875
	159.629	0.0819217	156.84	0.0830196
	169.072	0.219433	186.207	0.0228666
	134.755	0.0405713	153.657	0.0187833
	164.849	0.146605	194.99	0.0209327
	103.264	0.544371	228.919	0.0797389
	137.568	0.159698	152.928	0.0307055
	110.936	0.617505	185.179	0.0459872
	110.936	0.686954	158.56	0.0139606
	96.2535	0.710873	160.296	0.00873384
	135.818	0.113035	280.699	0.089394
	126.354	0.773654	241.146	0.222212
	123.906	0.224917	153.291	0.0491825
	124.964	0.778306	266.675	0.0551857
	143.454	0.0381111	177.844	0.00556638
	208.602	0.0365247	211.058	0.0451109
	92.4244	0.180662	316.404	0.103698
	112.027	0.100171	201.989	0.0907015
	102.916	0.0680165	146.311	0.0278972
	106.763	0.449399	182.719	0.0223385
	208.602	0.0303869	207.238	0.0196955
	143.495	0.0743029	266.018	0.0108495
	115.136	0.0752024	130.937	0.0526529
	121.49	0.105142	79.835	0.019606
	131.251	0.0556813	87.129	0.00803406
	135.466	0.300995	130.227	0.0107504
	144.206	0.244305	111.681	0.0381257
	121.138	0.204465	91.7231	0.0381583
	96.951	0.433449	101.164	0.0138389
	136.164	0.657401	86.4821	0.0291839
	139.303	0.445217	106.752	0.0327864
	89.9892	0.581117	130.593	0.0461098
	94.8694	0.273007	103.264	0.0395265
	202.646	0.0721278	155.055	0.00902904
	98.3692	0.174452	113.419	0.00872823
	93.8179	0.190226	89.2513	0.042236
	158.936	0.58398	94.5499	0.0523506
	83.8188	0.571335	185.862	0.0238198
	95.5713	0.550235	135.848	0.0415434
	49.3524	0.490775	113.79	0.0665406
	54.6379	0.364231	93.8279	0.0527535
	96.088	0.518016	191.793	0.0258078
	86.8089	0.460584	101.534	0.0654046
	77.8569	0.75222	110.248	0.0269379
	83.4813	0.355181	129.123	0.00542119
	79.6355	0.53158	126.726	0.0156235
	96.088	0.505423	132.65	0.0530335
	85.7613	0.537048	182.372	0.0353875
	60.0142	0.519961	227.862	0.0291439
	67.9089	0.605146	124.626	0.134803
	79.6355	0.612784	132.702	0.0117952
	96.9453	0.546871	114.462	0.0122311
	70.7128	0.534763	137.6	0.0101744
	79.1039	0.500366	92.0727	0.0107518
	49.8961	0.674713	149.092	0.00663985
	54.6079	0.696998	147.381	0.0150195
	98.1787	0.258697	229.273	0.0444542
	58.8065	0.62742	115.136	0.0742128
	94.6735	0.592072	127.058	0.028092
	69.3048	0.595362	96.951	0.0595388
	59.1556	0.494311	136.517	0.0153828
	53.5611	0.518256	157.859	0.0177374
	48.1267	0.695006	155.758	0.0386602
	48.4755	0.380482	102.913	0.06271
	89.2766	0.588909	106.042	0.067963
	84.1716	0.418676	94.1631	0.0379057
	55.3061	0.587998	123.906	0.0411287
	65.1244	0.465679	123.578	0.0431391
	60.7452	0.562769	105.677	0.0356712
	84.0038	0.0543242	126.354	0.00783474
	72.0977	0.640448	102.591	0.0415038
	85.4178	0.625457	125.68	0.0124542
	53.0211	0.57015	126.704	0.0595028
	74.9072	0.715689	141.026	0.00496363
	74.0349	0.468118	93.1539	0.06763
	57.9489	0.592394	127.418	0.0442918
	64.9349	0.48273	104.71	0.0486685
	54.7776	0.664996	99.7922	0.0771603
	323.39	0.0514512	115.898	0.146208
	212.455	0.235066	97.9561	0.0576134
	298.891	0.0614745	65.6254	0.419978
	160.667	0.109961	115.855	0.227882
	145.918	0.123336	91.8913	0.164444
	196.357	0.0935751	45.4962	0.658635
	92.5812	0.515309	57.3836	0.642022
	55.8407	0.640577	113.233	0.112045
	78.4078	0.520033	74.1959	0.404282
	74.5576	0.372307	56.895	0.36992
	68.0821	0.519455	54.6036	0.634864
	67.9089	0.323675	57.7683	0.619825
	70.0168	0.578523	48.3095	0.586797
	47.6152	0.418532	110.243	0.204079
	50.2015	0.439285	70.0034	0.115103
	68.0706	0.443263	58.2844	0.416388
	28.7081	0.570018	53.0417	0.687172
	29.2357	0.776776	108.335	0.249184
	22.9265	0.550429	62.1138	0.594547
	33.0943	0.697055	62.675	0.699474
	27.8252	0.393166	103.775	0.0858545
	32.531	0.713425	88.5425	0.107531
	33.2518	0.548491	54.2842	0.569724
	33.0943	0.570598	74.731	0.0563964
	23.8272	0.530639	79.4679	0.0442626
	27.4698	0.532243	52.5112	0.546591
	31.5353	0.633013	51.8115	0.530879
	32.3845	0.600967	74.3817	0.611656
	30.9764	0.556407	69.1256	0.383338
	25.5854	0.462171	58.9866	0.631136
	32.531	0.568065	106.93	0.20209
	173.627	0.030704	61.9528	0.685845
	305.573	0.0989288	99.0431	0.664179
	231.705	0.0910844	116.381	0.0776108
	242.915	0.0361071	68.6002	0.572929
	232.051	0.608908	47.6332	0.654121
	99.4603	0.535997	46.0363	0.468969
	233.482	0.0568847	107.801	0.129259
	203.332	0.08291	59.1464	0.738648
	191.797	0.10839	50.7669	0.70443
	136.473	0.50562	74.9082	0.528165
	114.462	0.563328	70.7051	0.378936
	141.745	0.604171	69.6662	0.501516
	174.331	0.071152	85.4178	0.571451
	90.349	0.54708	79.6375	0.692391
	114.159	0.263738	49.6988	0.600633
	204.397	0.163707	67.733	0.598811
	114.811	0.371166	126.514	0.105888
	91.3584	0.605648	86.9928	0.631981
	159.982	0.188197	60.201	0.65843
	81.5515	0.431659	56.3523	0.195027
	108.543	0.42471	58.1128	0.254742
	96.619	0.522089	64.7364	0.7366
	164.52	0.0978606	51.4566	0.0980977
	138.922	0.408174	78.2405	0.562758
	101.134	0.625394	70.0168	0.212199
	144.56	0.733535	63.5216	0.645204
	145.262	0.455759	133.009	0.0708526
	123.247	0.295833	76.3181	0.654716
	121.811	0.101668	78.0609	0.198197
	138.922	0.522725	34.3183	0.535987
	186.219	0.2033	27.4698	0.61923
	144.582	0.102132	32.2082	0.545076
	109.916	0.170884	32.2493	0.723248
	184.795	0.17916	30.1057	0.467637
	110.612	0.186983	30.1057	0.669968
	102.232	0.55732	31.3269	0.692785
	94.1631	0.553165	28.5392	0.680173
	198.129	0.0553011	27.9929	0.542845
			29.9056	0.74939
			35.7278	0.637889
			29.9056	0.720027
			28.8652	0.689439
			33.0943	0.750213

## Sheet: Figure 3b (bottom)
Figure 3b (bottom)
	Control		His-VCA+NiNTA-lipids		Probability
	D_droplet (um)	DC-ratio	D_droplet (um)	DC-ratio	D_droplet (um)	Center	Middle	Edge
	249.211	0.0143225	187.629	0.261952	0-50	0.0952381	0.238095	0.666667
	191.128	0.0806575	175.364	0.740038	50-100	0.03125	0.21875	0.75
	189.021	0.0691834	213.492	0.624293	100-150	0	0.0322581	0.967742
	164.842	0.0271909	147.369	0.641741	150-200	0.0217391	0.130435	0.847826
	285.96	0.0109473	248.486	0.715101	200-250	0.1	0.1	0.8
	180.594	0.0798136	216.639	0.817245	250-300	0.125	0	0.875
	234.857	0.00894161	197.766	0.274194	300-350	0.25	0.25	0.5
	165.208	0.0211854	172.894	0.742133
	216.691	0.121259	206.522	0.753574
	168.343	0.0352832	197.766	0.576482
	184.437	0.0161023	165.207	0.694936
	296.123	0.0254598	165.208	0.596953
	252.733	0.0110789	335.291	0.277852
	175.339	0.0401217	165.571	0.682591
	225.761	0.0554657	249.192	0.643248
	170.465	0.0275467	217.341	0.76148
	231.034	0.0661731	253.74	0.653965
	287.348	0.0732848	249.211	0.542091
	199.509	0.59075	168.008	0.598088
	186.891	0.0370785	293.649	0.759666
	177.447	0.624792	172.545	0.712623
	186.535	0.0285793	188.315	0.751236
	246.073	0.0883685	233.815	0.137748
	187.608	0.230067	161.345	0.656655
	181.325	0.138386	171.868	0.647981
	172.176	0.0494602	159.24	0.359738
	186.219	0.208921	168.008	0.623643
	211.067	0.0314629	316.404	0.137807
	194.246	0.0569792	159.947	0.683424
	136.827	0.0732493	233.482	0.569707
	112.328	0.13724	162.751	0.591536
	93.1539	0.169534	215.226	0.730905
	116.226	0.592684	226.124	0.48771
	102.916	0.0136033	207.577	0.794686
	102.217	0.0368787	223.324	0.717681
	159.629	0.0819217	162.731	0.632201
	169.072	0.219433	233.132	0.714692
	134.755	0.0405713	168.708	0.662311
	164.849	0.146605	164.186	0.267071
	103.264	0.544371	155.055	0.629298
	137.568	0.159698	159.947	0.693654
	110.936	0.617505	218.396	0.788198
	110.936	0.686954	107.457	0.796439
	96.2535	0.710873	113.031	0.370186
	135.818	0.113035	171.523	0.687516
	126.354	0.773654	109.894	0.640832
	123.906	0.224917	190.433	0.397279
	124.964	0.778306	178.852	0.784356
	143.454	0.0381111	103.264	0.639116
	208.602	0.0365247	105.334	0.619684
	92.4244	0.180662	150.149	0.650929
	112.027	0.100171	97.9561	0.742099
	102.916	0.0680165	127.048	0.619738
	106.763	0.449399	84.6889	0.198717
	208.602	0.0303869	160.667	0.710241
	143.495	0.0743029	272.31	0.61055
	115.136	0.0752024	288.43	0.576819
	121.49	0.105142	177.821	0.630055
	131.251	0.0556813	151.551	0.602983
	135.466	0.300995	162.751	0.62155
	144.206	0.244305	173.618	0.62354
	121.138	0.204465	306.613	0.665061
	96.951	0.433449	236.962	0.632438
	136.164	0.657401	140.758	0.608718
	139.303	0.445217	154.022	0.627765
	89.9892	0.581117	157.538	0.639834
	94.8694	0.273007	201.6	0.720663
	202.646	0.0721278	198.456	0.601646
	98.3692	0.174452	182.372	0.684167
	93.8179	0.190226	166.981	0.572566
	158.936	0.58398	190.051	0.693173
	83.8188	0.571335	169.42	0.628895
	95.5713	0.550235	184.086	0.608482
	49.3524	0.490775	202.306	0.624989
	54.6379	0.364231	192.521	0.575701
	96.088	0.518016	311.139	0.605163
	86.8089	0.460584	108.543	0.538422
	77.8569	0.75222	112.328	0.59681
	83.4813	0.355181	182.01	0.607438
	79.6355	0.53158	96.951	0.505018
	96.088	0.505423	170.785	0.221055
	85.7613	0.537048	145.918	0.60534
	60.0142	0.519961	265.651	0.586921
	67.9089	0.605146	115.142	0.545634
	79.6355	0.612784	137.2	0.707447
	96.9453	0.546871	112.328	0.668469
	70.7128	0.534763	143.523	0.655436
	79.1039	0.500366	175.734	0.669458
	49.8961	0.674713	200.195	0.474
	54.6079	0.696998	109.584	0.569863
	98.1787	0.258697	130.249	0.655753
	58.8065	0.62742	128.124	0.604024
	94.6735	0.592072	211.067	0.104058
	69.3048	0.595362	117.973	0.621289
	59.1556	0.494311	130.937	0.674027
	53.5611	0.518256	287.346	0.11932
	48.1267	0.695006	98.3692	0.650089
	48.4755	0.380482	136.827	0.625804
	89.2766	0.588909	120.785	0.681876
	84.1716	0.418676	263.56	0.710534
	55.3061	0.587998	153.653	0.728934
	65.1244	0.465679	103.264	0.653528
	60.7452	0.562769	106.083	0.694639
	84.0038	0.0543242	152.63	0.583918
	72.0977	0.640448	254.835	0.686402
	85.4178	0.625457	118.653	0.729263
	53.0211	0.57015	105.34	0.564716
	74.9072	0.715689	160.667	0.185928
	74.0349	0.468118	102.913	0.583624
	57.9489	0.592394	117.973	0.542368
	64.9349	0.48273	109.207	0.684099
	54.7776	0.664996	94.1697	0.589033
	323.39	0.0514512	147.713	0.543577
	212.455	0.235066	52.5305	0.601817
	298.891	0.0614745	56.5154	0.662184
	160.667	0.109961	53.3817	0.551378
	145.918	0.123336	67.9101	0.719617
	196.357	0.0935751	58.8065	0.750295
	92.5812	0.515309	46.5485	0.578698
	55.8407	0.640577	97.4772	0.489649
	78.4078	0.520033	57.4053	0.564371
	74.5576	0.372307	57.2312	0.56919
	68.0821	0.519455	68.8	0.752672
	67.9089	0.323675	90.9958	0.731873
	70.0168	0.578523	55.6575	0.47701
	47.6152	0.418532	75.9514	0.702203
	50.2015	0.439285	54.951	0.487192
	68.0706	0.443263	48.9892	0.585756
	28.7081	0.570018	47.9416	0.518855
	29.2357	0.776776	46.9139	0.680269
	22.9265	0.550429	56.8868	0.60733
	33.0943	0.697055	62.4693	0.593189
	27.8252	0.393166	48.8505	0.0853931
	32.531	0.713425	49.7302	0.00122978
	33.2518	0.548491	106.072	0.665341
	33.0943	0.570598	68.2583	0.527043
	23.8272	0.530639	57.0674	0.691292
	27.4698	0.532243	56.3427	0.528211
	31.5353	0.633013	81.7368	0.695892
	32.3845	0.600967	60.9004	0.366501
	30.9764	0.556407	61.2655	0.468581
	25.5854	0.462171	47.782	0.460835
	32.531	0.568065	54.7918	0.448644
	173.627	0.030704	45.4842	0.434911
	305.573	0.0989288	46.7191	0.402188
	231.705	0.0910844	75.9586	0.605584
	242.915	0.0361071	75.9514	0.6481
	232.051	0.608908	50.7439	0.561291
	99.4603	0.535997	65.1148	0.580892
	233.482	0.0568847	62.283	0.340431
	203.332	0.08291	31.3418	0.634697
	191.797	0.10839	32.3845	0.60619
	136.473	0.50562	27.8308	0.392639
	114.462	0.563328	27.8252	0.818933
	141.745	0.604171	31.8625	0.753144
	174.331	0.071152	29.2357	0.756454
	90.349	0.54708	33.7893	0.549021
	114.159	0.263738	25.7465	0.534845
	204.397	0.163707	29.4059	0.68734
	114.811	0.371166	35.3702	0.739232
	91.3584	0.605648	35.8715	0.47584
	159.982	0.188197	29.4351	0.629244
	81.5515	0.431659
	108.543	0.42471
	96.619	0.522089
	164.52	0.0978606
	138.922	0.408174
	101.134	0.625394
	144.56	0.733535
	145.262	0.455759
	123.247	0.295833
	121.811	0.101668
	138.922	0.522725
	186.219	0.2033
	144.582	0.102132
	109.916	0.170884
	184.795	0.17916
	110.612	0.186983
	102.232	0.55732
	94.1631	0.553165
	198.129	0.0553011

[truncated: 17 more sheets: Figure 4b, Figure 5 (top), Figure 5 (middle), Figure 5 (bottom), Figure 7a (top) L=4, Figure 7a (top) L=8, Figure 7a (top) L=12, Figure 7b (top) C0=0.1, Figure 7b (top) C0=1, Figure 7b (top) C0=10, Figure 7a (bottom), Figure 7b (bottom), Supp. Figure 7a-d, Supp. Figure 10, Supp. Figure 12, Supp. Figure 14c, Supp. Figure 14d]
